# Supplementary material for: Exoproteomic Study and Transcriptional Responses of Laccase and Ligninolytic Peroxidase Genes of White-Rot Fungus Trametes hirsuta LE-BIN 072 Grown in the Presence of Monolignol-Related Phenolic Compounds
Source: Int J Mol Sci. 2023 Aug 23;24(17):13115. doi: 10.3390/ijms241713115 (PMC10487439; doi:10.3390/ijms241713115)
Supplement: Supplementary file 1 [file ijms-24-13115-s001.zip]

Archive with 5 entries (5 files):
- 1)Supplementary_FileF1-Trametes_hirsuta_LE-BIN_072_scaffolds.fa
- 2)Supplementary_FileF2-Trametes_hirsuta_LE-BIN_072_GFF3.gff3
- 3)Supplementary_FileF3-Trametes_hirsuta_LE-BIN_072_proteins.fa
- 4)Supplementary_FileF4-Trametes_hirsuta_LE-BIN_072_annotations.txt
- 5) Supplementary Table 1-Identified proteins in T. hirsuta 072 exoproteoms published in previous works.xlsx
