# Supplementary material for: Exoproteomic Study and Transcriptional Responses of Laccase and Ligninolytic Peroxidase Genes of White-Rot Fungus Trametes hirsuta LE-BIN 072 Grown in the Presence of Monolignol-Related Phenolic Compounds
Source: Int J Mol Sci. 2023 Aug 23;24(17):13115. doi: 10.3390/ijms241713115 (PMC10487439; doi:10.3390/ijms241713115)
Supplement: Supplementary file 1 [file ijms-24-13115-s001.zip › 5) Supplementary Table 1-Identified proteins in T. hirsuta 072 exoproteoms published in previous works.xlsx]

## Sheet: Лист1
									Sabaev et al. 2022					Moiseenko et al. 2021					Vasina et al. 2016													Vasina et al. 2017
	Inducer	VA	pCA	VnA	SA	GP	GP		Alder	Birch	GP	Pine		Lignin					GP			GP+Cu			LC			LC+Cu				GP			BrC			Lignin				GP - glucose-peptone media
	Stastic/agitated culture	Agit	Agit	Agit	Agit	Agit	Agit		St	St	St	St		Agit	Agit	Agit	Agit		A	A	A	A	A	A	St	St	St	St	St	St		A	A	A	A	A	A	A	A	A	A	LC - lignocellulose
	Day of cultivation	5-7	5-7	8-10	8-10	5-7	8-10		12	12	12	12		3	6	10	14		5	8	20	5	8	20	3	11	21	3	11	21		3	5	8	3	5	8	3	5	8	10	BrC - bromocresol green
Laccase A	FUN_001030	1	1	1	1	1	1		1	1	1	1		0	0	0	0		1	1	1	1	1	1	1	1	1	1	1	1		No data			No data			No data				Cu - CuSO4
POD5_MnP5	FUN_002850	1	1	1	1	1	1		1	0	1	1		1	1	1	1		1	1	1	1	1	1	1	1	1	1	1	1		1	1	1	1	1	1	1	1	1	1
POD17_VP2	FUN_007604	1	1	1	1	1	1		1	1	1	1		1	1	1	1		1	1	0	1	0	0	1	1	0	1	1	1		1	0	0	1	1	1	1	1	1	1
POD1_MnP1	FUN_004155	1	1	1	0	0	0		0	0	0	0		0	0	0	1		0	0	0	0	0	0	0	0	0	0	0	0		0	0	0	0	0	0	0	0	0	0
POD2_MnP2	FUN_007004	0	0	1	1	0	0		0	0	0	0		0	0	0	0		0	0	0	0	0	0	0	0	0	0	0	0		1	0	1	1	0	1	1	0	0	0
POD3_MnP3	FUN_007454	1	0	1	1	0	0		0	0	0	0		0	0	0	0		0	0	0	0	0	0	0	0	0	0	0	0		0	0	0	0	0	1	0	0	1	0
POD4_MnP4	FUN_002640	0	0	0	0	0	0		0	0	0	0		0	0	0	0		0	0	0	0	0	0	0	0	0	0	0	0		0	0	0	0	0	0	0	0	0	1
POD6_MnP6	FUN_007983	0	1	1	1	0	0		0	0	1	0		0	0	0	0		0	0	0	0	0	0	0	0	0	0	0	0		0	1	1	0	0	1	0	1	1	0
POD7_MnP7	FUN_007983	1	1	1	1	1	1		0	0	0	0		0	0	1	1		1	1	1	1	1	1	1	0	0	1	0	0		1	1	1	1	1	1	1	1	1	0
POD9_LiP2	FUN_002883	1	0	1	1	0	0		0	0	0	0		0	0	0	0		0	0	0	0	0	0	0	0	0	0	0	0		0	0	0	0	0	0	0	0	0	0
POD18_LiP9	FUN_007002	1	1	1	1	0	0		0	0	1	1		0	0	0	0		0	0	0	0	0	0	0	0	0	0	0	0		0	0	1	0	0	1	0	0	1	1
Copper radical oxidase/glyoxal oxidase GLOX	FUN_001506	0	0	0	0	1	1		0	1	1	1		0	0	0	0		1	1	1	1	1	1	0	0	0	0	0	0		No data			No data			No data
GH13 Alpha amylases GH13	FUN_010348	0	0	0	0	0	1		0	0	0	1		0	0	0	0		0	1	1	0	1	1	0	0	0	0	0	0		No data			No data			No data
GH28, polygalacturonase	FUN_002751	0	1	0	0	0	0		1	1	1	1		0	0	0	0		0	0	0	0	0	0	0	0	0	0	0	0		No data			No data			No data
GH28, polygalacturonase	FUN_002750	0	0	1	1	0	0		0	0	0	0		0	0	0	0		0	0	0	1	0	0	1	1	1	1	1	1		No data			No data			No data
GH55	FUN_000813	0	0	0	0	1	1		0	0	0	0		0	0	0	0		1	1	0	0	1	1	0	0	0	0	0	0		No data			No data			No data
Subtilisin-like protease S53	FUN_006633	1	0	1	1	0	0		1	1	1	1		1	1	1	1		0	0	0	0	0	0	0	0	0	0	0	0		No data			No data			No data
S09X a/b hydrolase family/ Carboxylesterase	FUN_005650	0	1	1	0	0	0		0	0	0	0		0	0	0	0		0	0	0	0	0	0	0	0	0	0	0	0		No data			No data			No data
5'/3'-nucleotidase SurE	FUN_005098	0	1	0	0	0	0		0	0	0	0		0	0	0	0		0	0	0	0	0	0	0	0	0	0	0	0		No data			No data			No data
Family S53 protease	FUN_004789	0	1	0	0	0	0		0	0	0	0		0	0	0	0		0	0	0	0	0	0	0	0	0	0	0	0		No data			No data			No data
S09X a/b hydrolase, Carboxylesterase type B	FUN_001058	0	0	0	1	0	0		0	0	0	0		0	0	0	0		0	0	0	0	0	0	0	0	0	0	0	0		No data			No data			No data
Family A01A pepsin-like aspartic protease	FUN_002967	0	0	0	0	0	0		0	0	0	0		0	0	0	0		0	0	0	0	0	0	1	0	0	0	1	0		No data			No data			No data
Family S53 protease	FUN_007239	0	0	0	0	1	1		0	0	0	0		0	0	0	0		1	1	0	1	1	0	0	0	0	0	1	0		No data			No data			No data
Hypothetical protein	FUN_000138	0	0	1	1	0	0		0	1	0	1		0	0	0	0		0	0	0	0	0	0	0	0	0	0	0	0		No data			No data			No data
Hypothetical protein	FUN_004762	0	0	0	1	0	0		1	1	1	1		0	0	0	0		0	0	0	0	0	0	0	0	0	0	0	0		No data			No data			No data
Hypothetical protein	FUN_009768	1	1	1	0	0	0		1	1	0	1		0	0	0	0		0	0	0	0	0	0	0	0	0	0	0	0		No data			No data			No data
Hypothetical protein	FUN_009456	1	1	1	1	0	0		0	0	0	0		0	0	0	0		0	0	0	0	0	0	0	0	0	0	0	0		No data			No data			No data
Hypothetical protein	FUN_009584	0	0	0	0	0	0		0	0	0	0		0	0	0	0		0	0	0	0	0	0	0	0	0	0	0	0		No data			No data			No data
Hypothetical protein	FUN_001915	0	0	0	0	0	0		0	0	0	0		1	1	1	1		0	0	0	0	0	0	0	0	0	0	0	0		No data			No data			No data
Proteins, detected in other exoproteomes of T. hirsuta 072
Laccase C	FUN_010573	0	0	0	0	0	0		0	1	0	0		0	0	0	0		0	0	0	0	0	0	0	1	1	0	1	1		No data			No data			No data
AA5_1 Glyoxal oxidase GLOX	FUN_010480	0	0	0	0	0	0		1	1	1	0		0	0	0	0		0	0	0	0	0	0	0	0	0	0	0	0		No data			No data			No data
CDH1 cellobiose dehydrogenase (GMC oxidoreductase)	FUN_010354	0	0	0	0	0	0		0	0	0	1		0	0	0	0		0	0	0	0	0	0	0	0	0	0	0	0		No data			No data			No data
GH2	FUN_001307	0	0	0	0	0	0		1	0	0	1		0	0	0	0		0	0	0	0	0	0	1	1	0	1	1	0		No data			No data			No data
GH5 Manganese dependent endoglucanase Eg5A	FUN_000808	0	0	0	0	0	0		0	0	0	1		0	0	0	0		0	0	0	0	0	0	0	0	0	0	0	0		No data			No data			No data
GH6 Exoglucanase 3 (CEL3)	FUN_005645	0	0	0	0	0	0		0	0	0	1		0	0	0	0		0	0	0	0	0	0	0	0	0	0	0	0		No data			No data			No data
GH7 CBH I GH7	FUN_000992	0	0	0	0	0	0		0	0	0	0		0	0	0	0		0	0	1	0	1	1	0	1	1	0	1	1		No data			No data			No data
GH7 Cellobiohydrolase I, Exoglucanase 1CBH1_1	FUN_000756	0	0	0	0	0	0		0	0	0	1		0	0	0	0		0	0	0	0	0	0	0	0	0	0	0	0		No data			No data			No data
GH15-CBM20_Alpha amylase	FUN_006083	0	0	0	0	0	0		1	1	0	1		0	0	0	0		0	0	0	0	0	0	0	0	0	0	0	0		No data			No data			No data
GH15-CBM20_Alpha amylase	FUN_009362	0	0	0	0	0	0		0	0	0	0		0	0	0	0		0	0	0	0	0	0	1	1	0	1	1	0		No data			No data			No data
GH16 Endo-β-1,3-glucanase (Laminarinase)	FUN_001432	0	0	0	0	0	0		0	0	0	0		0	0	0	0		0	0	0	0	0	0	1	1	1	0	0	0		No data			No data			No data
GH16_fungal_Lam16A_glucanase	FUN_002148	0	0	0	0	0	0		1	0	1	1		0	0	0	0		0	0	0	0	0	0	0	0	0	0	0	0		No data			No data			No data
GH37 Trehalase	FUN_006612	0	0	0	0	0	0		0	1	1	1		0	0	0	0		0	0	0	0	0	0	0	0	0	0	0	0		No data			No data			No data
GH51	FUN_010218	0	0	0	0	0	0		0	0	0	0		0	0	0	0		0	0	0	0	0	0	1	1	1	1	1	1		No data			No data			No data
GH64 Osmotin thaumatin-like protein	FUN_010090	0	0	0	0	0	0		1	0	0	0		0	0	0	0		0	0	0	0	0	0	0	0	0	0	0	0		No data			No data			No data
GH72-CBM43	FUN_000340	0	0	0	0	0	0		1	1	0	1		0	0	0	0		0	0	0	0	0	0	0	0	0	0	0	0		No data			No data			No data
GH92	FUN_002588	0	0	0	0	0	0		0	0	0	0		0	0	0	0		0	0	0	0	0	0	0	1	1	0	1	1		No data			No data			No data
Polysaccharide lyase family 8 protein (PL8)	FUN_000583	0	0	0	0	0	0		0	0	1	0		0	0	0	0		0	0	0	0	0	0	0	0	0	0	0	0		No data			No data			No data
Alginate lyase PL35	FUN_000786	0	0	0	0	0	0		0	0	1	0		0	0	0	0		0	0	0	0	0	0	0	0	0	0	0	0		No data			No data			No data
Alginate lyase PL35	FUN_000797	0	0	0	0	0	0		0	0	1	0		0	0	0	0		0	0	0	0	0	0	0	0	0	0	0	0		No data			No data			No data
Feruloyl esterase-like protein	FUN_008017	0	0	0	0	0	0		0	0	1	0		0	0	0	0		0	0	0	0	0	0	0	0	0	0	0	0		No data			No data			No data
Carbohydrate Esterase Family 16 protein	FUN_002582	0	0	0	0	0	0		1	0	0	1		0	0	0	0		0	0	0	0	0	0	1	0	1	1	1	1		No data			No data			No data
Ferritin-like superfamily protein	FUN_007614	0	0	0	0	0	0		0	0	0	1		0	0	0	0		0	0	0	0	0	0	0	0	0	0	0	0		No data			No data			No data
Isomerase YbhE	FUN_010277	0	0	0	0	0	0		1	0	1	1		0	0	0	0		0	0	0	0	0	0	0	0	0	0	0	0		No data			No data			No data
Membrane-bound lytic murein transglycosylase D	FUN_010625	0	0	0	0	0	0		0	1	0	1		0	0	0	0		0	0	0	0	0	0	0	0	0	0	0	0		No data			No data			No data
Ceratoplatanin	FUN_004570	0	0	0	0	0	0		0	0	0	0		0	0	0	0		0	0	0	0	0	0	1	1	1	1	1	1		No data			No data			No data
Lysophospholipase	FUN_002005	0	0	0	0	0	0		1	0	0	1		0	0	0	0		0	0	0	0	0	0	0	0	0	0	0	0		No data			No data			No data
Amidase	FUN_002699	0	0	0	0	0	0		0	0	0	1		0	0	0	0		0	0	0	0	0	0	0	0	0	0	0	0		No data			No data			No data
Amidohydrolase 2	FUN_003015	0	0	0	0	0	0		0	0	0	1		0	0	0	0		0	0	0	0	0	0	0	0	0	0	0	0		No data			No data			No data
Dipeptidyl peptidase IV	FUN_006467	0	0	0	0	0	0		0	0	0	1		0	0	0	0		0	0	0	0	0	0	0	0	0	0	0	0		No data			No data			No data
Acid protease, family A01A	FUN_006898	0	0	0	0	0	0		0	0	0	1		0	0	0	0		0	0	0	0	0	0	0	0	0	0	0	0		No data			No data			No data
Acid protease, family A01A	FUN_009658	0	0	0	0	0	0		0	0	0	1		1	1	1	1		0	0	0	0	0	0	0	0	0	0	0	0		No data			No data			No data
Family S53 protease	FUN_008047	0	0	0	0	0	0		1	1	1	1		0	0	0	0		0	0	0	0	0	0	0	0	0	0	0	0		No data			No data			No data
Family S10 protease	FUN_009590	0	0	0	0	0	0		1	1	1	1		0	0	0	0		0	0	0	0	0	0	0	0	0	0	0	0		No data			No data			No data
Family S8 peptidase	FUN_006927	0	0	0	0	0	0		0	0	1	1		0	0	0	0		0	0	0	0	0	0	0	0	0	0	0	0		No data			No data			No data
Metallopeptidase M36	FUN_001546	0	0	0	0	0	0		1	0	0	1		0	0	0	0		0	0	0	0	0	0	0	0	0	0	0	0		No data			No data			No data
Family S53 protease	FUN_004789	0	0	0	0	0	0		0	0	0	0		1	1	1	1		0	0	0	0	0	0	0	0	0	0	0	0		No data			No data			No data
Hypothetical protein	FUN_000212	0	0	0	0	0	0		0	0	1	0		0	0	0	0		0	0	0	0	0	0	0	0	0	0	0	0		No data			No data			No data
Hypothetical protein	FUN_000419	0	0	0	0	0	0		0	0	1	0		0	0	0	0		0	0	0	0	0	0	0	0	0	0	0	0		No data			No data			No data
Hypothetical protein	FUN_007129	0	0	0	0	0	0		0	1	0	1		0	0	0	0		0	0	0	0	0	0	0	0	0	0	0	0		No data			No data			No data
Hypothetical protein	FUN_010217	0	0	0	0	0	0		1	1	0	1		0	0	0	0		0	0	0	0	0	0	0	0	0	0	0	0		No data			No data			No data
Hypothetical protein	FUN_006175	0	0	0	0	0	0		1	0	0	0		0	0	0	0		0	0	0	0	0	0	0	0	0	0	0	0		No data			No data			No data
